# Supplementary material for: Anti-malarial plants in Ethiopia and their activities on drug-resistant malaria
Source: FEMS Microbes. 2022 Jan 12;3:xtac001. doi: 10.1093/femsmc/xtac001 (PMC10117797; doi:10.1093/femsmc/xtac001)
Supplement: xtac001_Supplemental_Files [file xtac001_supplemental_files.zip]

Archive with 2 entries (2 files):
- Author_Response_to_Decision_Letter.pdf
- FEMSMC-2021-037_Decision_Letter.pdf
